# Supplementary material for: Discretionary foods have notable environmental and expenditure relevance across meat and plant protein preferences
Source: NPJ Sci Food. 2026 Jan 20;10:72. doi: 10.1038/s41538-026-00721-x (PMC12921321; doi:10.1038/s41538-026-00721-x)
Supplement: Supplementary file 2 — Supplementary Data1 [file 41538_2026_721_MOESM2_ESM.xlsx]

## Sheet: Sheet3
Supplementary Data 1. Food group -specific mean volume, expenditure, energy content, greenhouse gas emissions (GHGE), freshwater eutrophication, marine eutrophication, land use, and water use per 2500kcal and as percentage from total purchases among 22,901 loyalty-card holders by cluster.
Food group	Red meat	Red meat mixed	Red meat & poultry	Mixed	Fish	Plant-based	Total population mean	Outcome	Unit/2500kcal (unless marked with *)
Other	0.224	0.24	0.259	0.264	0.296	0.343	0.271	Expenditure	€
Ready-to-eat meals	0.445	0.459	0.491	0.469	0.379	0.404	0.441	Expenditure	€
Discretionary foods	1.814	1.943	1.813	2.064	1.764	1.809	1.868	Expenditure	€
Grains	0.7	0.742	0.754	0.836	0.95	0.949	0.822	Expenditure	€
Fruits and berries	0.442	0.585	0.728	0.824	1.072	1.037	0.781	Expenditure	€
Vegetables	0.544	0.711	0.861	0.958	1.217	1.291	0.93	Expenditure	€
Vegetable fat	0.068	0.074	0.081	0.092	0.128	0.122	0.094	Expenditure	€
Cooking fat	0.008	0.008	0.007	0.007	0.006	0.005	0.007	Expenditure	€
Animal-based fat	0.114	0.108	0.094	0.093	0.085	0.06	0.092	Expenditure	€
Cheese	0.485	0.568	0.587	0.645	0.762	0.58	0.605	Expenditure	€
Liquid dairy	0.918	0.965	1	0.99	1.022	0.769	0.944	Expenditure	€
Eggs	0.072	0.088	0.104	0.106	0.134	0.103	0.101	Expenditure	€
Plant-based protein sources	0.065	0.115	0.174	0.264	0.368	1.13	0.353	Expenditure	€
Fish and seafood	0.241	0.341	0.301	0.491	1.136	0.171	0.447	Expenditure	€
Poultry	0.248	0.306	0.631	0.306	0.153	0.065	0.285	Expenditure	€
Uncategorized processed meat	0.31	0.231	0.163	0.14	0.088	0.05	0.164	Expenditure	€
Red meat	0.743	0.626	0.477	0.362	0.186	0.086	0.413	Expenditure	€
Total sum	7.442	8.11	8.525	8.912	9.747	8.974	8.618	Expenditure	€
Other	3.00994	2.95931	3.03812	2.9623	3.03683	3.82215	3.14458	Expenditure	% from total €
Ready-to-eat meals	5.97958	5.65968	5.75953	5.26257	3.88838	4.50189	5.1172	Expenditure	% from total €
Discretionary foods	24.3752	23.9581	21.2669	23.1598	18.0979	20.1582	21.6756	Expenditure	% from total €
Grains	9.40607	9.1492	8.84457	9.38061	9.74659	10.575	9.53818	Expenditure	% from total €
Fruits and berries	5.93926	7.21332	8.53959	9.24596	10.9983	11.5556	9.06243	Expenditure	% from total €
Vegetables	7.30986	8.76695	10.0997	10.7496	12.4859	14.386	10.7914	Expenditure	% from total €
Vegetable fat	0.913733	0.912454	0.950147	1.03232	1.31322	1.35948	1.09074	Expenditure	% from total €
Cooking fat	0.107498	0.0986436	0.0821114	0.0785458	0.0615574	0.0557165	0.0812253	Expenditure	% from total €
Animal-based fat	1.53185	1.33169	1.10264	1.04354	0.872063	0.668598	1.06753	Expenditure	% from total €
Cheese	6.51707	7.0037	6.88563	7.23743	7.81779	6.46312	7.02019	Expenditure	% from total €
Liquid dairy	12.3354	11.8989	11.7302	11.1086	10.4853	8.5692	10.9538	Expenditure	% from total €
Eggs	0.967482	1.08508	1.21994	1.18941	1.37478	1.14776	1.17197	Expenditure	% from total €
Plant-based protein sources	0.873421	1.418	2.04106	2.9623	3.77552	12.5919	4.09608	Expenditure	% from total €
Fish and seafood	3.23838	4.20469	3.53079	5.50943	11.6549	1.9055	5.18682	Expenditure	% from total €
Poultry	3.33244	3.77312	7.40176	3.43357	1.56971	0.724315	3.30703	Expenditure	% from total €
Uncategorized processed meat	4.16555	2.84834	1.91202	1.57092	0.902842	0.557165	1.90299	Expenditure	% from total €
Red meat	9.98388	7.71887	5.59531	4.06194	1.90828	0.958324	4.7923	Expenditure	% from total €
Total sum	100	100	100	100	100	100	100	Expenditure	% from total €
Other	0.095	0.085	0.079	0.074	0.078	0.076	0.081	Volume	kg
Ready-to-eat meals	0.062	0.062	0.063	0.059	0.043	0.049	0.056	Volume	kg
Discretionary foods	0.551	0.55	0.499	0.531	0.407	0.432	0.495	Volume	kg
Grains	0.174	0.177	0.177	0.186	0.196	0.21	0.187	Volume	kg
Fruits and berries	0.19	0.233	0.272	0.299	0.363	0.357	0.286	Volume	kg
Vegetables	0.148	0.186	0.225	0.235	0.279	0.307	0.23	Volume	kg
Vegetable fat	0.015	0.014	0.014	0.015	0.02	0.023	0.017	Volume	kg
Cooking fat	0.003	0.002	0.002	0.002	0.002	0.001	0.002	Volume	kg
Animal-based fat	0.019	0.017	0.015	0.014	0.012	0.009	0.014	Volume	kg
Cheese	0.06	0.066	0.07	0.07	0.079	0.063	0.068	Volume	kg
Liquid dairy	0.506	0.473	0.454	0.438	0.458	0.273	0.433	Volume	kg
Eggs	0.027	0.03	0.036	0.032	0.033	0.025	0.03	Volume	kg
Plant-based protein sources	0.019	0.033	0.052	0.072	0.096	0.274	0.091	Volume	kg
Fish and seafood	0.017	0.023	0.021	0.032	0.071	0.012	0.029	Volume	kg
Poultry	0.031	0.038	0.083	0.036	0.016	0.007	0.035	Volume	kg
Uncategorized processed meat	0.05	0.033	0.021	0.017	0.009	0.005	0.022	Volume	kg
Red meat	0.088	0.07	0.052	0.037	0.017	0.009	0.045	Volume	kg
Total sum	2.052	2.091	2.136	2.15	2.177	2.13	2.123	Volume	kg
Other	4.62963	4.06504	3.6985	3.44186	3.58291	3.56808	3.81536	Volume	% from total kg
Ready-to-eat meals	3.02144	2.96509	2.94944	2.74419	1.9752	2.30047	2.63778	Volume	% from total kg
Discretionary foods	26.8519	26.3032	23.3614	24.6977	18.6955	20.2817	23.3161	Volume	% from total kg
Grains	8.47953	8.46485	8.28652	8.65116	9.00322	9.85915	8.80829	Volume	% from total kg
Fruits and berries	9.25926	11.143	12.7341	13.907	16.6743	16.7606	13.4715	Volume	% from total kg
Vegetables	7.21248	8.89527	10.5337	10.9302	12.8158	14.4131	10.8337	Volume	% from total kg
Vegetable fat	0.730994	0.669536	0.655431	0.697674	0.918695	1.07981	0.800754	Volume	% from total kg
Cooking fat	0.146199	0.095648	0.093633	0.0930233	0.0918695	0.0469484	0.0942063	Volume	% from total kg
Animal-based fat	0.925926	0.813008	0.702247	0.651163	0.551217	0.422535	0.659444	Volume	% from total kg
Cheese	2.92398	3.15638	3.27715	3.25581	3.62885	2.95775	3.20301	Volume	% from total kg
Liquid dairy	24.6589	22.6208	21.2547	20.3721	21.0381	12.8169	20.3957	Volume	% from total kg
Eggs	1.31579	1.43472	1.68539	1.48837	1.51585	1.17371	1.41309	Volume	% from total kg
Plant-based protein sources	0.925926	1.57819	2.43446	3.34884	4.40974	12.8638	4.28639	Volume	% from total kg
Fish and seafood	0.82846	1.09995	0.983146	1.48837	3.26137	0.56338	1.36599	Volume	% from total kg
Poultry	1.51072	1.81731	3.88577	1.67442	0.734956	0.328638	1.64861	Volume	% from total kg
Uncategorized processed meat	2.43665	1.57819	0.983146	0.790698	0.413413	0.234742	1.03627	Volume	% from total kg
Red meat	4.2885	3.34768	2.43446	1.72093	0.780891	0.422535	2.11964	Volume	% from total kg
Total sum	100	100	100	100	100	100	100	Volume	% from total kg
Other	290705	172865	170812	110888	180050	155080	180067	Energy	kcal*	*per total yearly purchases
Ready-to-eat meals	226031	128969	129553	74031	81285	81666	120256	Energy	kcal*	*per total yearly purchases
Discretionary foods	1160545	687501	629110	424845	548510	470009	653420	Energy	kcal*	*per total yearly purchases
Grains	1223928	774207	777578	546846	818980	711123	808777	Energy	kcal*	*per total yearly purchases
Fruits and berries	200567	156006	182653	135150	230352	181134	180977	Energy	kcal*	*per total yearly purchases
Vegetables	102902	81668	94630	71033	113775	105732	94957	Energy	kcal*	*per total yearly purchases
Vegetable fat	192741	126766	139070	101662	175468	170609	151053	Energy	kcal*	*per total yearly purchases
Cooking fat	44342	24528	21522	13541	22972	12048	23159	Energy	kcal*	*per total yearly purchases
Animal-based fat	303481	173474	143043	92255	117965	64789	149168	Energy	kcal*	*per total yearly purchases
Cheese	394438	257479	243517	174307	269538	173126	252067	Energy	kcal*	*per total yearly purchases
Liquid dairy	768987	460435	442066	280546	420931	223393	432726	Energy	kcal*	*per total yearly purchases
Eggs	71785	50085	58501	35771	54638	30508	50215	Energy	kcal*	*per total yearly purchases
Plant-based protein sources	34573	36403	50929	54414	97215	246460	86666	Energy	kcal*	*per total yearly purchases
Fish and seafood	71149	59092	54222	55320	162299	22880	70827	Energy	kcal*	*per total yearly purchases
Poultry	90743	70276	150770	41885	29023	9912	65435	Energy	kcal*	*per total yearly purchases
Uncategorized processed meat	266915	106360	69231	34346	28951	13816	86603	Energy	kcal*	*per total yearly purchases
Red meat	401077	194102	147618	63480	46740	20212	145538	Energy	kcal*	*per total yearly purchases
Total sum	5844909	3560217	3504825	2310319	3398691	2692496	3551909	Energy	kcal*	*per total yearly purchases
Other	4.97364	4.85546	4.87362	4.79968	5.29763	5.75971	5.06958	Energy	% from total kcal
Ready-to-eat meals	3.86714	3.6225	3.69642	3.20436	2.39166	3.0331	3.38567	Energy	% from total kcal
Discretionary foods	19.8557	19.3106	17.9498	18.389	16.1389	17.4563	18.3963	Energy	% from total kcal
Grains	20.9401	21.7461	22.1859	23.6697	24.0969	26.4113	22.7702	Energy	% from total kcal
Fruits and berries	3.43148	4.38192	5.21147	5.84984	6.77767	6.72736	5.0952	Energy	% from total kcal
Vegetables	1.76054	2.29391	2.69999	3.0746	3.34761	3.92691	2.67341	Energy	% from total kcal
Vegetable fat	3.29759	3.56063	3.96796	4.40034	5.16281	6.33646	4.25273	Energy	% from total kcal
Cooking fat	0.758643	0.688947	0.614068	0.58611	0.675907	0.447466	0.652016	Energy	% from total kcal
Animal-based fat	5.19223	4.87257	4.08132	3.99317	3.4709	2.40628	4.19966	Energy	% from total kcal
Cheese	6.7484	7.23212	6.94805	7.54472	7.93064	6.42994	7.09666	Energy	% from total kcal
Liquid dairy	13.1565	12.9328	12.6131	12.1432	12.3851	8.29687	12.1829	Energy	% from total kcal
Eggs	1.22816	1.4068	1.66916	1.54831	1.60762	1.13308	1.41375	Energy	% from total kcal
Plant-based protein sources	0.591506	1.02249	1.45311	2.35526	2.86037	9.15359	2.43998	Energy	% from total kcal
Fish and seafood	1.21728	1.65979	1.54707	2.39447	4.77534	0.849769	1.99405	Energy	% from total kcal
Poultry	1.55251	1.97392	4.30178	1.81295	0.853946	0.368134	1.84225	Energy	% from total kcal
Uncategorized processed meat	4.56662	2.98746	1.97531	1.48663	0.851828	0.51313	2.43821	Energy	% from total kcal
Red meat	6.86199	5.45197	4.21185	2.74767	1.37524	0.750679	4.09746	Energy	% from total kcal
Total sum	100	100	100	100	100	100	100	Energy	% from total kcal
Other	0.08	0.07	0.07	0.07	0.07	0.083	0.07	GHGE	kg CO2-eq.
Ready-to-eat meals	0.15	0.14	0.14	0.13	0.09	0.105	0.12	GHGE	kg CO2-eq.
Discretionary foods	1.02	1	0.89	0.96	0.77	0.781	0.9	GHGE	kg CO2-eq.
Grains	0.22	0.23	0.23	0.24	0.25	0.266	0.24	GHGE	kg CO2-eq.
Fruits and berries	0.16	0.2	0.23	0.25	0.3	0.3	0.24	GHGE	kg CO2-eq.
Vegetables	0.25	0.31	0.37	0.39	0.47	0.506	0.38	GHGE	kg CO2-eq.
Vegetable fat	0.03	0.03	0.03	0.04	0.05	0.053	0.04	GHGE	kg CO2-eq.
Cooking fat	0.02	0.01	0.01	0.01	0.01	0.009	0.01	GHGE	kg CO2-eq.
Animal-based fat	0.13	0.12	0.11	0.1	0.09	0.064	0.1	GHGE	kg CO2-eq.
Cheese	0.35	0.38	0.39	0.4	0.45	0.35	0.38	GHGE	kg CO2-eq.
Liquid dairy	0.75	0.74	0.75	0.71	0.74	0.485	0.69	GHGE	kg CO2-eq.
Eggs	0.07	0.08	0.09	0.08	0.09	0.064	0.08	GHGE	kg CO2-eq.
Plant-based protein sources	0.02	0.03	0.05	0.07	0.09	0.274	0.09	GHGE	kg CO2-eq.
Fish and seafood	0.06	0.09	0.08	0.13	0.28	0.045	0.11	GHGE	kg CO2-eq.
Poultry	0.23	0.28	0.64	0.27	0.12	0.051	0.27	GHGE	kg CO2-eq.
Uncategorized processed meat	0.3	0.2	0.13	0.11	0.05	0.032	0.14	GHGE	kg CO2-eq.
Red meat	1.1	0.95	0.79	0.53	0.23	0.126	0.62	GHGE	kg CO2-eq.
Total sum	4.93	4.86	5	4.48	4.14	3.594	4.5	GHGE	kg CO2-eq.
Other	1.62272	1.44033	1.4	1.5625	1.69082	2.3094	1.55556	GHGE	% from total kg CO2-eq.
Ready-to-eat meals	3.0426	2.88066	2.8	2.90179	2.17391	2.92154	2.66667	GHGE	% from total kg CO2-eq.
Discretionary foods	20.6897	20.5761	17.8	21.4286	18.599	21.7307	20	GHGE	% from total kg CO2-eq.
Grains	4.46247	4.73251	4.6	5.35714	6.03865	7.40122	5.33333	GHGE	% from total kg CO2-eq.
Fruits and berries	3.24544	4.11523	4.6	5.58036	7.24638	8.34725	5.33333	GHGE	% from total kg CO2-eq.
Vegetables	5.07099	6.3786	7.4	8.70536	11.3527	14.079	8.44444	GHGE	% from total kg CO2-eq.
Vegetable fat	0.608519	0.617284	0.6	0.892857	1.20773	1.47468	0.888889	GHGE	% from total kg CO2-eq.
Cooking fat	0.40568	0.205761	0.2	0.223214	0.241546	0.250417	0.222222	GHGE	% from total kg CO2-eq.
Animal-based fat	2.63692	2.46914	2.2	2.23214	2.17391	1.78075	2.22222	GHGE	% from total kg CO2-eq.
Cheese	7.09939	7.81893	7.8	8.92857	10.8696	9.73845	8.44444	GHGE	% from total kg CO2-eq.
Liquid dairy	15.213	15.2263	15	15.8482	17.8744	13.4947	15.3333	GHGE	% from total kg CO2-eq.
Eggs	1.41988	1.64609	1.8	1.78571	2.17391	1.78075	1.77778	GHGE	% from total kg CO2-eq.
Plant-based protein sources	0.40568	0.617284	1	1.5625	2.17391	7.62382	2	GHGE	% from total kg CO2-eq.
Fish and seafood	1.21704	1.85185	1.6	2.90179	6.76329	1.25209	2.44444	GHGE	% from total kg CO2-eq.
Poultry	4.66531	5.76132	12.8	6.02679	2.89855	1.41903	6	GHGE	% from total kg CO2-eq.
Uncategorized processed meat	6.08519	4.11523	2.6	2.45536	1.20773	0.890373	3.11111	GHGE	% from total kg CO2-eq.
Red meat	22.3124	19.5473	15.8	11.8304	5.55556	3.50584	13.7778	GHGE	% from total kg CO2-eq.
Total sum	100	100	100	100	100	100	100	GHGE	% from total kg CO2-eq.
Other	0.046	0.044	0.043	0.043	0.046	0.049	0.045	Freshwater eutrophication	g P eq.
Ready-to-eat meals	0.083	0.077	0.084	0.071	0.047	0.058	0.07	Freshwater eutrophication	g P eq.
Discretionary foods	0.348	0.352	0.324	0.362	0.324	0.317	0.338	Freshwater eutrophication	g P eq.
Grains	0.14	0.142	0.144	0.151	0.157	0.174	0.151	Freshwater eutrophication	g P eq.
Fruits and berries	0.104	0.13	0.161	0.171	0.209	0.21	0.164	Freshwater eutrophication	g P eq.
Vegetables	0.09	0.112	0.132	0.14	0.166	0.189	0.138	Freshwater eutrophication	g P eq.
Vegetable fat	0.011	0.011	0.011	0.012	0.015	0.017	0.013	Freshwater eutrophication	g P eq.
Cooking fat	0.002	0.002	0.002	0.001	0.001	0.001	0.002	Freshwater eutrophication	g P eq.
Animal-based fat	0.024	0.023	0.019	0.019	0.017	0.011	0.019	Freshwater eutrophication	g P eq.
Cheese	0.073	0.08	0.084	0.084	0.094	0.075	0.081	Freshwater eutrophication	g P eq.
Liquid dairy	0.223	0.225	0.225	0.218	0.229	0.152	0.212	Freshwater eutrophication	g P eq.
Eggs	0.027	0.03	0.036	0.032	0.033	0.025	0.03	Freshwater eutrophication	g P eq.
Plant-based protein sources	0.005	0.009	0.014	0.021	0.028	0.083	0.027	Freshwater eutrophication	g P eq.
Fish and seafood	0.216	0.304	0.277	0.442	0.993	0.121	0.392	Freshwater eutrophication	g P eq.
Poultry	0.048	0.059	0.13	0.057	0.025	0.011	0.055	Freshwater eutrophication	g P eq.
Uncategorized processed meat	0.216	0.142	0.089	0.074	0.037	0.019	0.096	Freshwater eutrophication	g P eq.
Red meat	0.307	0.245	0.184	0.131	0.058	0.03	0.159	Freshwater eutrophication	g P eq.
Total sum	1.963	1.987	1.958	2.028	2.478	1.542	1.993	Freshwater eutrophication	g P eq.
Other	2.34335	2.21439	2.19612	2.12032	1.85634	3.17769	2.2579	Freshwater eutrophication	% from total g P eq.
Ready-to-eat meals	4.22822	3.87519	4.29009	3.50099	1.89669	3.76135	3.51229	Freshwater eutrophication	% from total g P eq.
Discretionary foods	17.728	17.7151	16.5475	17.8501	13.0751	20.5577	16.9594	Freshwater eutrophication	% from total g P eq.
Grains	7.13194	7.14645	7.35444	7.44576	6.33575	11.284	7.57652	Freshwater eutrophication	% from total g P eq.
Fruits and berries	5.29801	6.54253	8.22268	8.43195	8.43422	13.6187	8.2288	Freshwater eutrophication	% from total g P eq.
Vegetables	4.58482	5.63664	6.74157	6.90335	6.69895	12.2568	6.92423	Freshwater eutrophication	% from total g P eq.
Vegetable fat	0.560367	0.553598	0.561798	0.591716	0.605327	1.10246	0.652283	Freshwater eutrophication	% from total g P eq.
Cooking fat	0.101885	0.100654	0.102145	0.0493097	0.0403551	0.0648508	0.100351	Freshwater eutrophication	% from total g P eq.
Animal-based fat	1.22262	1.15752	0.970378	0.936884	0.686037	0.713359	0.953337	Freshwater eutrophication	% from total g P eq.
Cheese	3.7188	4.02617	4.29009	4.14201	3.79338	4.86381	4.06422	Freshwater eutrophication	% from total g P eq.
Liquid dairy	11.3602	11.3236	11.4913	10.7495	9.24132	9.85733	10.6372	Freshwater eutrophication	% from total g P eq.
Eggs	1.37545	1.50981	1.83861	1.57791	1.33172	1.62127	1.50527	Freshwater eutrophication	% from total g P eq.
Plant-based protein sources	0.254712	0.452944	0.715015	1.0355	1.12994	5.38262	1.35474	Freshwater eutrophication	% from total g P eq.
Fish and seafood	11.0036	15.2994	14.1471	21.7949	40.0726	7.84695	19.6688	Freshwater eutrophication	% from total g P eq.
Poultry	2.44524	2.9693	6.63943	2.81065	1.00888	0.713359	2.75966	Freshwater eutrophication	% from total g P eq.
Uncategorized processed meat	11.0036	7.14645	4.54545	3.64892	1.49314	1.23217	4.81686	Freshwater eutrophication	% from total g P eq.
Red meat	15.6393	12.3301	9.39734	6.45957	2.3406	1.94553	7.97792	Freshwater eutrophication	% from total g P eq.
Total sum	100	100	100	100	100	100	100	Freshwater eutrophication	% from total g P eq.
Other	0.06	0.06	0.07	0.067	0.078	0.088	0.07	Marine eutrophication	N eq.
Ready-to-eat meals	0.27	0.24	0.25	0.217	0.13	0.167	0.21	Marine eutrophication	N eq.
Discretionary foods	0.96	0.96	0.91	0.995	0.974	0.904	0.95	Marine eutrophication	N eq.
Grains	0.89	0.95	1.04	1.088	1.149	1.296	1.07	Marine eutrophication	N eq.
Fruits and berries	0.16	0.2	0.24	0.261	0.316	0.322	0.25	Marine eutrophication	N eq.
Vegetables	0.09	0.12	0.14	0.15	0.181	0.206	0.15	Marine eutrophication	N eq.
Vegetable fat	0.09	0.09	0.1	0.106	0.135	0.155	0.11	Marine eutrophication	N eq.
Cooking fat	0.01	0.01	0.01	0.009	0.009	0.007	0.01	Marine eutrophication	N eq.
Animal-based fat	0.1	0.09	0.08	0.08	0.07	0.047	0.08	Marine eutrophication	N eq.
Cheese	0.27	0.3	0.31	0.314	0.353	0.28	0.31	Marine eutrophication	N eq.
Liquid dairy	1.02	1.03	1.04	1.003	1.051	0.696	0.97	Marine eutrophication	N eq.
Eggs	0.13	0.14	0.17	0.152	0.16	0.117	0.15	Marine eutrophication	N eq.
Plant-based protein sources	0.01	0.02	0.03	0.039	0.049	0.147	0.05	Marine eutrophication	N eq.
Fish and seafood	0.04	0.05	0.05	0.074	0.159	0.023	0.07	Marine eutrophication	N eq.
Poultry	0.18	0.22	0.48	0.211	0.092	0.041	0.2	Marine eutrophication	N eq.
Uncategorized processed meat	0.72	0.47	0.29	0.246	0.123	0.064	0.32	Marine eutrophication	N eq.
Red meat	1.15	0.95	0.74	0.523	0.237	0.124	0.62	Marine eutrophication	N eq.
Total sum	6.14	5.91	5.95	5.535	5.264	4.684	5.58	Marine eutrophication	N eq.
Other	0.977199	1.01523	1.17647	1.21048	1.48176	1.87874	1.25448	Marine eutrophication	% from total N eq.
Ready-to-eat meals	4.39739	4.06091	4.20168	3.92051	2.4696	3.56533	3.76344	Marine eutrophication	% from total N eq.
Discretionary foods	15.6352	16.2437	15.2941	17.9765	18.503	19.2997	17.0251	Marine eutrophication	% from total N eq.
Grains	14.4951	16.0745	17.479	19.6567	21.8275	27.6687	19.1756	Marine eutrophication	% from total N eq.
Fruits and berries	2.60586	3.38409	4.03361	4.71545	6.00304	6.87447	4.48029	Marine eutrophication	% from total N eq.
Vegetables	1.4658	2.03046	2.35294	2.71003	3.43845	4.39795	2.68817	Marine eutrophication	% from total N eq.
Vegetable fat	1.4658	1.52284	1.68067	1.91509	2.56459	3.30914	1.97133	Marine eutrophication	% from total N eq.
Cooking fat	0.162866	0.169205	0.168067	0.162602	0.170973	0.149445	0.179211	Marine eutrophication	% from total N eq.
Animal-based fat	1.62866	1.52284	1.34454	1.44535	1.32979	1.00342	1.43369	Marine eutrophication	% from total N eq.
Cheese	4.39739	5.07614	5.21008	5.67299	6.70593	5.9778	5.55556	Marine eutrophication	% from total N eq.
Liquid dairy	16.6124	17.4281	17.479	18.121	19.9658	14.8591	17.3835	Marine eutrophication	% from total N eq.
Eggs	2.11726	2.36887	2.85714	2.74616	3.03951	2.49787	2.68817	Marine eutrophication	% from total N eq.
Plant-based protein sources	0.162866	0.338409	0.504202	0.704607	0.930851	3.13834	0.896057	Marine eutrophication	% from total N eq.
Fish and seafood	0.651466	0.846024	0.840336	1.33695	3.02052	0.491033	1.25448	Marine eutrophication	% from total N eq.
Poultry	2.9316	3.7225	8.06723	3.8121	1.74772	0.87532	3.58423	Marine eutrophication	% from total N eq.
Uncategorized processed meat	11.7264	7.95262	4.87395	4.44444	2.33663	1.36635	5.73477	Marine eutrophication	% from total N eq.
Red meat	18.7296	16.0745	12.437	9.44896	4.50228	2.64731	11.1111	Marine eutrophication	% from total N eq.
Total sum	100	100	100	100	100	100	100	Marine eutrophication	% from total N eq.
Other	0.07	0.07	0.07	0.07	0.08	0.09	0.07	Land use	cropland m2a equivalent
Ready-to-eat meals	0.34	0.3	0.31	0.27	0.16	0.21	0.27	Land use	cropland m2a equivalent
Discretionary foods	0.67	0.68	0.66	0.71	0.65	0.644	0.67	Land use	cropland m2a equivalent
Grains	0.56	0.56	0.56	0.58	0.58	0.675	0.59	Land use	cropland m2a equivalent
Fruits and berries	0.09	0.12	0.14	0.15	0.18	0.18	0.14	Land use	cropland m2a equivalent
Vegetables	0.04	0.06	0.07	0.07	0.09	0.108	0.07	Land use	cropland m2a equivalent
Vegetable fat	0.09	0.09	0.1	0.1	0.13	0.151	0.11	Land use	cropland m2a equivalent
Cooking fat	0.01	0.01	0.01	0.01	0.01	0.008	0.01	Land use	cropland m2a equivalent
Animal-based fat	0.11	0.1	0.09	0.09	0.08	0.053	0.09	Land use	cropland m2a equivalent
Cheese	0.37	0.4	0.42	0.42	0.47	0.375	0.41	Land use	cropland m2a equivalent
Liquid dairy	0.88	0.85	0.83	0.8	0.84	0.519	0.79	Land use	cropland m2a equivalent
Eggs	0.15	0.16	0.2	0.17	0.18	0.134	0.17	Land use	cropland m2a equivalent
Plant-based protein sources	0.01	0.02	0.03	0.04	0.05	0.149	0.05	Land use	cropland m2a equivalent
Fish and seafood	0.04	0.05	0.05	0.08	0.16	0.023	0.07	Land use	cropland m2a equivalent
Poultry	0.2	0.25	0.55	0.24	0.11	0.047	0.23	Land use	cropland m2a equivalent
Uncategorized processed meat	0.8	0.53	0.33	0.28	0.14	0.072	0.36	Land use	cropland m2a equivalent
Red meat	1.56	1.31	1.04	0.73	0.33	0.176	0.86	Land use	cropland m2a equivalent
Total sum	6	5.56	5.43	4.82	4.25	3.612	4.95	Land use	cropland m2a equivalent
Other	1.16667	1.25899	1.28913	1.45228	1.88235	2.49169	1.41414	Land use	% from total cropland m2a equivalent
Ready-to-eat meals	5.66667	5.39568	5.70902	5.60166	3.76471	5.81395	5.45455	Land use	% from total cropland m2a equivalent
Discretionary foods	15.6352	16.2437	15.2941	17.9765	18.503	19.2997	17.0251	Land use	% from total cropland m2a equivalent
Grains	9.33333	10.0719	10.3131	12.0332	13.6471	18.6877	11.9192	Land use	% from total cropland m2a equivalent
Fruits and berries	1.5	2.15827	2.57827	3.11203	4.23529	4.98339	2.82828	Land use	% from total cropland m2a equivalent
Vegetables	0.666667	1.07914	1.28913	1.45228	2.11765	2.99003	1.41414	Land use	% from total cropland m2a equivalent
Vegetable fat	1.5	1.61871	1.84162	2.07469	3.05882	4.18051	2.22222	Land use	% from total cropland m2a equivalent
Cooking fat	0.166667	0.179856	0.184162	0.207469	0.235294	0.221484	0.20202	Land use	% from total cropland m2a equivalent
Animal-based fat	1.83333	1.79856	1.65746	1.86722	1.88235	1.46733	1.81818	Land use	% from total cropland m2a equivalent
Cheese	6.16667	7.19424	7.73481	8.71369	11.0588	10.3821	8.28283	Land use	% from total cropland m2a equivalent
Liquid dairy	14.6667	15.2878	15.2855	16.5975	19.7647	14.3688	15.9596	Land use	% from total cropland m2a equivalent
Eggs	2.5	2.8777	3.68324	3.52697	4.23529	3.70986	3.43434	Land use	% from total cropland m2a equivalent
Plant-based protein sources	0.166667	0.359712	0.552486	0.829876	1.17647	4.12514	1.0101	Land use	% from total cropland m2a equivalent
Fish and seafood	0.666667	0.899281	0.92081	1.65975	3.76471	0.636766	1.41414	Land use	% from total cropland m2a equivalent
Poultry	3.33333	4.4964	10.1289	4.97925	2.58824	1.30122	4.64646	Land use	% from total cropland m2a equivalent
Uncategorized processed meat	13.3333	9.53237	6.07735	5.80913	3.29412	1.99336	7.27273	Land use	% from total cropland m2a equivalent
Red meat	26	23.5612	19.1529	15.1452	7.76471	4.87265	17.3737	Land use	% from total cropland m2a equivalent
Total sum	100	100	100	100	100	100	100	Land use	% from total cropland m2a equivalent
Other	0.0057	0.007	0.0082	0.0093	0.0126	0.0132	0.0093	Water use	m3
Ready-to-eat meals	0.0051	0.005	0.0056	0.0048	0.003	0.0038	0.0046	Water use	m3
Discretionary foods	0.0824	0.0842	0.0832	0.0857	0.0715	0.0784	0.0809	Water use	m3
Grains	0.0102	0.0107	0.0121	0.0116	0.011	0.013	0.0114	Water use	m3
Fruits and berries	0.0429	0.0532	0.0628	0.0685	0.0823	0.0827	0.0654	Water use	m3
Vegetables	0.0085	0.0106	0.0128	0.0132	0.0155	0.017	0.0129	Water use	m3
Vegetable fat	0.0015	0.0014	0.0014	0.0015	0.0019	0.0022	0.0017	Water use	m3
Cooking fat	0.0003	0.0003	0.0002	0.0002	0.0002	0.0002	0.0002	Water use	m3
Animal-based fat	0.004	0.0037	0.0032	0.0032	0.0028	0.0019	0.0031	Water use	m3
Cheese	0.0036	0.0039	0.0041	0.0041	0.0046	0.0037	0.004	Water use	m3
Liquid dairy	0.0143	0.0146	0.0146	0.0141	0.0146	0.01	0.0137	Water use	m3
Eggs	0.003	0.0034	0.0041	0.0036	0.0038	0.0028	0.0035	Water use	m3
Plant-based protein sources	0.0004	0.0006	0.0007	0.001	0.0012	0.0036	0.0013	Water use	m3
Fish and seafood	0.0123	0.0177	0.0157	0.0269	0.0701	0.0066	0.0249	Water use	m3
Poultry	0.0052	0.0064	0.014	0.0061	0.0027	0.0012	0.0059	Water use	m3
Uncategorized processed meat	0.0108	0.0071	0.0044	0.0037	0.0018	0.001	0.0048	Water use	m3
Red meat	0.015	0.0121	0.0091	0.0065	0.0029	0.0015	0.0078	Water use	m3
Total sum	0.225	0.2418	0.2563	0.2641	0.3026	0.2427	0.2554	Water use	m3
Other	2.53333	2.89495	3.19938	3.52139	4.16391	5.43881	3.64135	Water use	% from total m3
Ready-to-eat meals	2.26667	2.06782	2.18494	1.81749	0.991408	1.56572	1.8011	Water use	% from total m3
Discretionary foods	36.6222	34.8222	32.462	32.4498	23.6286	32.3033	31.6758	Water use	% from total m3
Grains	4.53333	4.42514	4.72103	4.39228	3.63516	5.35641	4.46359	Water use	% from total m3
Fruits and berries	19.0667	22.0017	24.5025	25.9371	27.1976	34.075	25.6069	Water use	% from total m3
Vegetables	3.77778	4.38379	4.99415	4.99811	5.12227	7.00453	5.0509	Water use	% from total m3
Vegetable fat	0.666667	0.578991	0.546235	0.567967	0.627892	0.906469	0.665623	Water use	% from total m3
Cooking fat	0.133333	0.124069	0.0780336	0.0757289	0.0660939	0.0824063	0.0783085	Water use	% from total m3
Animal-based fat	1.77778	1.53019	1.24854	1.21166	0.925314	0.782859	1.21378	Water use	% from total m3
Cheese	1.6	1.6129	1.59969	1.55244	1.52016	1.52452	1.56617	Water use	% from total m3
Liquid dairy	6.35556	6.03805	5.69645	5.33889	4.82485	4.12031	5.36413	Water use	% from total m3
Eggs	1.33333	1.40612	1.59969	1.36312	1.25578	1.15369	1.3704	Water use	% from total m3
Plant-based protein sources	0.177778	0.248139	0.273117	0.378644	0.396563	1.48331	0.509005	Water use	% from total m3
Fish and seafood	5.46667	7.3201	6.12563	10.1855	23.1659	2.71941	9.74941	Water use	% from total m3
Poultry	2.31111	2.64682	5.46235	2.30973	0.892267	0.494438	2.3101	Water use	% from total m3
Uncategorized processed meat	4.8	2.93631	1.71674	1.40098	0.594845	0.412031	1.8794	Water use	% from total m3
Red meat	6.66667	5.00414	3.55053	2.46119	0.958361	0.618047	3.05403	Water use	% from total m3
Total sum	100	100	100	100	100	100	100	Water use	% from total m3
